# Supplementary material for: Image analysis and teaching strategy optimization of folk dance training based on the deep neural network
Source: Sci Rep. 2024 May 13;14:10909. doi: 10.1038/s41598-024-61134-y (PMC11091159; doi:10.1038/s41598-024-61134-y)
Supplement: Supplementary file 1 — Supplementary Information. [file 41598_2024_61134_MOESM1_ESM.zip]

Archive with 3 entries (3 files):
- C-density dataset.hdf
- Code Description.docx
- Code.txt
