# Supplementary material for: Image analysis and teaching strategy optimization of folk dance training based on the deep neural network
Source: Sci Rep. 2024 May 13;14:10909. doi: 10.1038/s41598-024-61134-y (PMC11091159; doi:10.1038/s41598-024-61134-y)
Supplement: Supplementary file 1 — Supplementary Information. [file 41598_2024_61134_MOESM1_ESM.zip › Code.txt]

Import cv2
Import numpy as np
Def load_ Data (image_paths, labels):
Images=[]
For img_ Path in image_ Paths:
Img=cv2. imread (img_path) # Read Image
Img=cv2. resize (img, (224, 224)) # Adjust the image size to 224x224 pixels
Img=cv2. cvtColor (img, cv2. COLOR_BGR2RGB) # Convert image to RGB color space
Images. append (img)
Images=np. array (images, dtype=np. float32) # Convert an image list to a NumPy array
Labels=np. array (labels)
Return images, labels
Def normalize_ Data (images):
Mean=np. mean (images, axis=(0, 1, 2)) # Calculate the mean of images
Std=np. std (images, axis=(0, 1, 2)) # Calculate the standard deviation of images
Normalized_ Images=(images - mean)/std # Standardized image data
Return normalized_ Images
#Usage examples
Image_ Paths=['path/to/image1. jpg ',' path/to/image2. jpg ',' path/to/image3. jpg ']
Labels=[0, 1, 0] # Category labels corresponding to the image
#Data loading and processing
Images, labels=load_ Data (image_paths, labels)
Normalized_ Images=normalize_ Data (images)
#At this point, normalized_ Images contain preprocessed standardized image data that can be used for subsequent model training or other processing.
Import tensorflow as tf
Def build_ Model (input_shape, num_classes):
Model=tf. keras. Sequential()
#Add convolutional and pooling layers
Model. add (tf. kernels. layers. Conv2D (32, kernel_size=(3, 3), activation='redu ', input_ Shape=input_ Shape)
Model. add (tf. keras. layers. MaxPooling2D (pool_size=(2, 2))
Model. add (tf. kernels. layers. Conv2D (64, kernel_size=(3, 3), activation='redu ')
Model. add (tf. keras. layers. MaxPooling2D (pool_size=(2, 2))
Model. add (tf. keras. layers. Flatten()) # Flatten layer
Model. add (tf. keras. layers. Dense (128, activation='redu ')) # Fully connected layer
Model. add (tf. keras. layers. Dropout (0.5)) # Dropout layer to prevent overfitting
Model. add (tf. kernas. layers. Dense (num_classes, activation='softmax ') # Output layer, using the softmax activation function to classify actions
Return model
#Usage examples
Input_ Shape=(224, 224, 3) # The shape of the input image, assuming a 224x224 RGB image here
Num_ Classes=5 # Number of categories
#Building a model
Model=build_ Model (input_shape, num_classes)
#Compile Model
Model. compile (optimizer='adam ', loss='categorical_crossentropy', metrics=['accuracy '])
#Display Model Structure
Model. summary()
#Further training of the model is possible, such as using a training set with annotated data for model training
#Model. fit (x_train, y_train, batch_size=32, epochs=10, validation_data=(x_val, y_val))
Import cv2
Import numpy as np
#Load trained deep neural network models and related data preprocessing functions
Model=tf.keras.models.load_ Model ('model. h5 ')
Input_ Shape=(224, 224, 3) # The shape of the input image, corresponding to the model structure
Def preprocessing_ Image (frame):
Frame=cv2. resize (frame, input_shape [: 2]) # Resize the image to the input size of the model
Frame=cv2. cvtColor (frame, cv2. COLOR_BGR2RGB) # Convert color space to RGB
Frame=frame. astype (np. float32)/255.0 # Data standardization between [0,1]
Frame=np. expand_ Dims (frame, axis=0) # Add a dimension that meets the input requirements of the model
Return frame
Def recognize_ Action (frame):
Preprocessed_ Frame=preprocess_ Image (frame)
Predictions=model. predict (preprocessed_frame)
Action_ Index=np.argmax (predictions) # Obtain prediction results
#Returns the predicted action category index
Return action_ Index
Def evaluate_ Action (action_index, ground_truth):
#Evaluate key factors such as movement accuracy, posture correctness, and rhythm based on predetermined standards or guidelines
If action_ Index==ground_ Truth:
Accuracy=1.0
Else:
Accuracy=0.0
#Return action evaluation results (accuracy, other indicators, etc.)
Return accuracy
#Usage examples
Video_ Capture=cv2. VideoCapture (0) # Open the camera (device index or video file path can be changed as needed)
While video_ Capture. isOpened():
Ret, frame=video_ Capture. read() # Read image frames
If ret:
#Action recognition
Action_ Index=recognize_ Action (frame)
#Action evaluation
Ground_ Truth=0 # Simulate real action labels (based on task settings)
Accuracy=evaluate_ Action (action_index, ground_truth)
#Display results or perform other subsequent processing
Print ("Predicted Action Index:", action_index)
Print ("Accuracy:", accuracy)
Cv2. imshow ("Frame", frame) # Display image frames in the window
If cv2. waitKey (1)&0xFF==ord ('q '): # Press the' q 'key to exit
Break
Else:
Break
Video_ Capture. release()
Cv2. destroyAllWindows()
#Learner's personal information and interests
Learner_ Info={
'name': 'John',
'skill '_ Level ':' intermediate ',
'interests': ['folk dance', 'traditional culture']
}
#Learning resources corresponding to different skill levels
Learning_ Resources={
'begin':{
'folk dance': ['introductory course ',' basic moves tutorial '],
'traditional culture ': ['history overview', 'customs and traditions']
},
'intermediate':{
'folk dance': ['Advanced moves tutorial ',' choreography guide '],
'traditional culture ': ['in depth study of cultural practices']
},
'advanced':{
'folk dance': ['masterclass with renamed dancers'],
'traditional culture ': ['research and publication opportunities']
}
}
Def generate_ Personalized_ Learning_ Path (info, resources):
Skill_ Level=info ['skill_level ']
Interests=info ['interests']
Learning_ Path=[]
For interest in interests:
If interest in resources [skill_level]:
Learning_ Path. extend (resources [skill_level] [interest])
#Return to personalized learning path
Return learning_ Path
#Usage examples
Personalized_ Path=generate_ Personalized_ Learning_ Path (learner_info, learning_resources)
#Print personalized learning paths
Print ("Personalized Learning Path:")
For path_ Item in personalized_ Path:
Print ("-"+path_item)
Import cv2
Import numpy as np
#Load action recognition model and related data preprocessing functions (same as the previous example)
Model=tf.keras.models.load_ Model ('model. h5 ')
Input_ Shape=(224, 224, 3)
Def preprocessing_ Image (frame):
#The previous code was omitted, similar to the preprocess in the previous example_ The image function is the same
Return frame
Def recognize_ Action (frame):
#The previous code was omitted, which is different from the recognize in the previous example_ The action function is the same
Return action_ Index
Def evaluate_ Action (action_index, ground_truth):
#The previous code was omitted and compared to the evaluate in the previous example_ The action function is the same
Return accuracy
#Index function for calculating differences or errors
Def calculate_ Difference (predicted, expected):
#Define the indicator function for calculating differences or errors based on actual needs
Difference=np.abs (predicted - expected)
Return difference
#Function for setting threshold to determine success or failure
Def is_ Successful (difference, threshold):
If difference<threshold:
Return True
Else:
Return False
#Video frame processing and feedback functions
Def process_ Frame (frame, ground_truth, threshold):
Preprocessed_ Frame=preprocess_ Image (frame)
Action_ Index=recognize_ Action (preprocessed_frame)
Accuracy=evaluate_ Action (action_index, ground_truth)
Difference=calculate_ Difference (action_index, ground_truth)
Successful=is_ Successful (difference, threshold)
#Further provide auxiliary feedback and evaluation based on the results, such as displaying text, adjusting colors, etc. This is only an example, and the processing logic can be customized according to specific scenarios.
Feedback_ Text="Correct" if successful else "Incorrect"
Color=(0, 255, 0) if successful else (0, 0, 255)
Cv2. putText (frame, feedback_text, (10, 30), cv2. FONT_ HERSHEY_ SIMPLEX, 1, color, 2)
Return frame
#Usage examples
Video_ Capture=cv2. VideoCapture (0)
Ground_ Truth=0 # Simulate real action labels
Threshold=0.5 # Simulate difference threshold, set according to actual needs
While video_ Capture. isOpened():
Ret, frame=video_ Capture. read()
If ret:
Processed_ Frame=process_ Frame (frame, ground_truth, threshold)
Cv2. imshow ("Processed Frame", processed_frame)
If cv2. waitKey (1)&0xFF==ord ('q '):
Break
Else:
Break
Video_ Capture. release()
Cv2. destroyAllWindows()
